# Supplementary material for: A Novel D-Psicose 3-Epimerase from Halophilic, Anaerobic Iocasia fonsfrigidae and Its Application in Coconut Water
Source: Int J Mol Sci. 2023 Mar 29;24(7):6394. doi: 10.3390/ijms24076394 (PMC10094494; doi:10.3390/ijms24076394)
Supplement: Supplementary file 1 [file ijms-24-06394-s001.zip]

Archive with 1 entries (1 files):
- ijms-2273849-supplementary.pdf
